# Supplementary material for: Whole exome sequence-based association analyses of plasma amyloid-β in African and European Americans; the Atherosclerosis Risk in Communities-Neurocognitive Study
Source: PLoS One. 2017 Jul 13;12(7):e0180046. doi: 10.1371/journal.pone.0180046 (PMC5509141; doi:10.1371/journal.pone.0180046)
Supplement: S1 Table — (XLSX) [file pone.0180046.s008.xlsx]

## Sheet: S1 Table
S1 Table: Number of Variants or Genes Tested For Each Trait in the Discovery Analysis
Test	Trait	Meta	AA	EA	Unique Variants or Genes
Single-Variant	ab42 at visit 3	41099	96481	54739	110121
	ab42 at visit 5	41091	96452	54746	110107
	Fold-change in ab42	41282	96921	55138	110777
	ab42:ab40 ratio at visit 3	41373	97421	55203	111251
	ab42:ab40 ratio at visit 5	41738	99981	55180	113423
	Fold change in the ab42:ab40 ratio	41278	96921	55112	110755
T5	ab42 at visit 3	13943	14698	15492	16247
	ab42 at visit 5	13941	14696	15491	16246
	Fold-change in ab42	13667	14460	15362	16155
	ab42:ab40 ratio at visit 3	13686	14481	15362	16157
	ab42:ab40 ratio at visit 5	13911	14675	15475	16239
	Fold change in the ab42:ab40 ratio	13661	14460	15352	16151
SKAT	ab42 at visit 3	14316	15184	15978	16733
	ab42 at visit 5	14314	15182	15977	16732
	Fold-change in ab42	14040	14946	15848	16641
	ab42:ab40 ratio at visit 3	14059	14967	15848	16643
	ab42:ab40 ratio at visit 5	14284	15161	15961	16725
	Fold change in the ab42:ab40 ratio	14034	14946	15838	16637
