# Supplementary material for: Whole exome sequence-based association analyses of plasma amyloid-β in African and European Americans; the Atherosclerosis Risk in Communities-Neurocognitive Study
Source: PLoS One. 2017 Jul 13;12(7):e0180046. doi: 10.1371/journal.pone.0180046 (PMC5509141; doi:10.1371/journal.pone.0180046)
Supplement: S4 Table — (XLSX) [file pone.0180046.s011.xlsx]

## Sheet: S4 Table
S4 Table: Descriptive Statistics for the Internal and External Replication Samples
Characteristic	ARIC Exome Chip		FHS
	AA (N=149)	EA (N=865)	EA (N=725)
% Female	0.6242	0.5572	0.477
% APOE e4 carriers	0.3423	0.1803	0.222
Age (in years)
Mean (SD)	59 (5)	60 (5)	60 (6)
Range	50-71	50-71	50-70
Plasma ab42 (in pg/ml)
Mean (SD)	27.94 (9.66)	30.67(10.04)	43.68 (10.23)
IQR (25th percentile, 75th percentile)	11.20 (21.80-33.00)	13.10 (23.80-36.90)	12.5
Fold-change in Plasma ab42
Mean (SD)	1.24 (0.42)	1.33 (0.46)
IQR (25th percentile, 75th percentile)	0.48 (0.95-1.43)	0.49 (1.03-1.51)
ab42:ab40 ratio
Mean (SD)	0.19 (0.06)	0.20 (0.08)	0.28 (0.08)
IQR (25th percentile, 75th percentile)	0.07 (0.15-0.22)	0.08 (0.15-0.23)	0.08
SD=Standard Deviation; IQR=Interquartile Range.
