# Supplementary material for: Whole exome sequence-based association analyses of plasma amyloid-β in African and European Americans; the Atherosclerosis Risk in Communities-Neurocognitive Study
Source: PLoS One. 2017 Jul 13;12(7):e0180046. doi: 10.1371/journal.pone.0180046 (PMC5509141; doi:10.1371/journal.pone.0180046)
Supplement: S5 Table — (XLSX) [file pone.0180046.s012.xlsx]

## Sheet: S5 Table
S5 Table: Suggestive Single-Variant Tests (Minor Allele Frequencies ≥ 0.01) Using ARIC Participants With Exome Sequence
Trait	Gene	SNV Rs Number	Coded Allele	chr	pos	Functional Region	Analysis	ARIC Discovery
								N	CAF	b	se(b)	p-value
ab42 at visit 3	PPP5C	rs917948	T	19	46857015	Synonymous	AA	406	0.0480296	-0.749091	0.163053	4.34512e-06
							EA	1007	0.10796	-0.0893776	0.0746759	0.231356
							Meta	1413	0.0907402	-0.203761	0.0678942	0.00268961
ab42 at visit 3	FUT9	rs9499636	C	6	96660431	UTR3	AA	406	0.122047	0.164874	0.11725	0.159675
							EA	1007	0.128962	-0.310272	0.0682637	5.48819e-06
							Meta	1413	0.126975	-0.189988	0.0589937	0.00127977
ab42 at visit 3	ECHS1	rs2230260	A	10	135184122	Synonymous	AA	406	0.110837	-0.512212	0.11426	7.36523e-06
ab42 at visit 5	SMAP1	rs576516	C	6	71569090	Nonsynonymous	AA	405	0.399752	0.221595	0.0731055	0.00243612
							EA	1006	0.481199	0.167597	0.0457862	0.000251788
							Meta	1411	0.457821	0.182811	0.0388039	2.4633e-06
ab42 at visit 5	PDZD8	rs35664484	G	10	119043827	Nonsynonymous	AA	405	0.0271605	-0.990612	0.221155	7.49007e-06
ab42 at visit 5	RRP12	rs6584122	C	10	99129230	Synonymous	AA	405	0.181481	0.168635	0.0922388	0.0675135
							EA	1006	0.120361	0.283675	0.0679217	2.96022e-05
							Meta	1411	0.137905	0.243228	0.0546931	8.70214e-06
ab42:ab40 ratio at visit 3	CACNA2D4	rs202022529	G	12	1909545	Intronic	AA	370	0.0108108	1.65493	0.366664	6.37744e-06
ab42:ab40 ratio at visit 5	ADGRF5	rs678312	A	6	46856100	Synonymous	AA	399	0.938596	0.168995	0.148454	0.254969
							EA	995	0.878392	0.300222	0.0670196	7.47776e-06
							Meta	1394	0.895624	0.278005	0.0610834	5.33321e-06
