# Supplementary material for: Whole exome sequence-based association analyses of plasma amyloid-β in African and European Americans; the Atherosclerosis Risk in Communities-Neurocognitive Study
Source: PLoS One. 2017 Jul 13;12(7):e0180046. doi: 10.1371/journal.pone.0180046 (PMC5509141; doi:10.1371/journal.pone.0180046)
Supplement: S6 Table — (XLSX) [file pone.0180046.s013.xlsx]

## Sheet: S6 Table
S6 Table: ITPRIP Variants Contributing to the T5 Test of the ab42:ab40 Ratio at Visit 3 Using ARIC Participants With Exome Sequence
Analysis Group	chr	Position	SNV	Alternate Allele	Coded Allele	Functional region	N	CAF	b	se (b)	P-value
AA	10	106074540	rs200923513	C	T	nonsynonymous	370	0.00135135	-0.456569	1.0117	0.65178
AA	10	106074893	rs572094372	G	A	nonsynonymous	370	0.00135135	-2.9281	1.00944	0.0037231
AA	10	106074920	rs139815130	G	A	nonsynonymous	370	0.00675676	0.245611	0.459648	0.593102
AA	10	106075023	rs776290130	C	T	nonsynonymous	370	0.00135135	0.495022	1.03497	0.63244
AA	10	106075130	rs145386193	C	A	nonsynonymous	370	0.0486486	-0.100141	0.172082	0.560607
AA	10	106075458	rs138641962	C	T/G	nonsynonymous	370	0.00135501	1.76406	1.01226	0.0813885
AA	10	106075485	rs530938921	C	T	nonsynonymous	370	0.00135135	1.05175	1.01172	0.298542
AA	10	106075733	chr10:106075733	T	A	nonsynonymous	370	0.00135135	-2.39766	1.02986	0.0199044
EA	10	106074531	rs759433930	C	T	nonsynonymous	945	0.0005291	1.71497	1.00381	0.0875519
EA	10	106075269	rs151176986	G	A	nonsynonymous	945	0.0021164	1.87805	0.502018	0.000183284
EA	10	106075482	rs149304347	C	T	nonsynonymous	945	0.000529661	0.247139	1.01786	0.808159
EA	10	106075500	rs114174365	G	A	nonsynonymous	945	0.00687831	0.893902	0.27989	0.00140432
EA	10	106075607	chr10:106075607	G	A	nonsynonymous	945	0.0005291	1.3391	1.00071	0.180848
