# Supplementary material for: Whole exome sequence-based association analyses of plasma amyloid-β in African and European Americans; the Atherosclerosis Risk in Communities-Neurocognitive Study
Source: PLoS One. 2017 Jul 13;12(7):e0180046. doi: 10.1371/journal.pone.0180046 (PMC5509141; doi:10.1371/journal.pone.0180046)
Supplement: S7 Table — (XLSX) [file pone.0180046.s014.xlsx]

## Sheet: S7 Table
S7 Table: PLIN2 Variants Contributing to the T5 Test of the ab42:ab40 Ratio at Visit 3 Using ARIC Participants With Exome Sequence
Analysis Group	chr	Position	SNV	Alternate Allele	Coded Allele	Functional region	N	CAF	b	se (b)	P-value
AA	9	19116269	rs141699649	G	A	stopgain	370	0.00135135	1.3176	1.01097	0.192472
AA	9	19118375	rs140800385	C	T	nonsynonymous	370	0.00135135	-0.368563	1.0083	0.714717
AA	9	19119674	rs35568725	A	G	nonsynonymous	370	0.00540541	-0.238449	0.51928	0.646097
AA	9	19120980	rs78408401	C	G	nonsynonymous	370	0.0108108	-0.334959	0.363546	0.35686
AA	9	19123594	rs140787521	C	T	nonsynonymous	370	0.00135135	-0.936747	1.00955	0.353469
AA	9	19126307	rs142216441	T	C	nonsynonymous	370	0.00405405	0.375666	0.582892	0.51926
EA	9	19116420	rs769914967	T	G	nonsynonymous	945	0.0005291	-1.78481	1.00332	0.0752558
EA	9	19116484	rs144179472	T	C	nonsynonymous	945	0.0015873	-0.785601	0.581855	0.176962
EA	9	19116617	rs183420763	G	A	nonsynonymous	945	0.0005291	-1.97285	1.00455	0.0495404
EA	9	19119747	rs761054696	C	A/G	nonsynonymous	945	0.0005291	-1.48597	1.00615	0.139707
EA	9	19120920	chr9:19120920	G	C	nonsynonymous	945	0.0005291	-0.66515	1.00024	0.506056
EA	9	19120947	rs754853483	C	T	nonsynonymous	945	0.0005291	-1.52636	1.00293	0.128032
EA	9	19126124	rs149124591	G	C	nonsynonymous	945	0.0047619	-1.05262	0.336031	0.00173326
EA-included only in the cross-race meta-analysis because the pooled minor allele frequency was <0.05	9	19119674	rs35568725	A	G	nonsynonymous	945	0.0587	-0.23	0.1	0.02
