# Supplementary material for: Whole exome sequence-based association analyses of plasma amyloid-β in African and European Americans; the Atherosclerosis Risk in Communities-Neurocognitive Study
Source: PLoS One. 2017 Jul 13;12(7):e0180046. doi: 10.1371/journal.pone.0180046 (PMC5509141; doi:10.1371/journal.pone.0180046)
Supplement: S8 Table — (XLSX) [file pone.0180046.s015.xlsx]

## Sheet: S8 Table
S8 Table: TSPAN18 Variants Contributing to the T5 Test of the ab42:ab40 Ratio at Visit 3 Using ARIC Participants With Exome Sequence
Analysis Group	chr	Position	SNV	Alternate Allele	Coded Allele	Functional region	N	CAF	b	se (b)	P-value
AA	11	44931308	rs34282417	C	T	nonsynonymous	370	0.00681199	1.12004	0.460352	0.01
AA	11	44950703	rs138778813	A	G	nonsynonymous	370	0.00136986	0.432567	1.01615	0.670333
EA	11	44931397	rs144761619	G	A	nonsynonymous	945	0.000529661	0.486238	1.0058	0.628786
EA	11	44940786	chr11:44940786	A	G	nonsynonymous	945	0.0005291	1.97511	1.00521	0.05
EA	11	44940819	rs201625013	G	A	nonsynonymous	945	0.0005291	0.482361	1.00262	0.630444
EA	11	44941477	chr11:44941477	C	T	nonsynonymous	945	0.0005291	-0.0357765	1.00269	0.971537
EA	11	44950703	rs138778813	A	G	nonsynonymous	945	0.00544662	1.31066	0.318989	3.97724e-05
Meta-overlapping AA and EA	11	44950703	rs138778813	A	G	nonsynonymous	1315	0.00429955	1.23189	0.304346	5.17286e-05
