# Supplementary material for: Whole exome sequence-based association analyses of plasma amyloid-β in African and European Americans; the Atherosclerosis Risk in Communities-Neurocognitive Study
Source: PLoS One. 2017 Jul 13;12(7):e0180046. doi: 10.1371/journal.pone.0180046 (PMC5509141; doi:10.1371/journal.pone.0180046)
Supplement: S9 Table — (XLSX) [file pone.0180046.s016.xlsx]

## Sheet: S9 Table
S9 Table: NCOA1 Variants Contributing to the SKAT Test of the ab42:ab40 Ratio at Visit 3 Using ARIC Participants With Exome Sequence
Analysis Group	chr	Position	SNV	Alternate Allele	Coded Allele	Functional region	N	CAF	b	se (b)	P-value
AA	2	24929906	rs763934574	A	G	nonsynonymous	370	0.00135135	-0.415598	1.0314	0.686988
AA	2	24933866	rs754888017	G	A	nonsynonymous	370	0.0027027	-0.572871	0.71998	0.42622
AA	2	24964785	rs759216369	C	T	nonsynonymous	370	0.00135135	0.428665	1.03523	0.678817
AA	2	24974856	rs56099330	G	A	nonsynonymous	370	0.00135135	-1.28198	1.01835	0.208073
AA	2	24974958	rs1804645	C	T	nonsynonymous	370	0.00810811	2.09901	0.426412	8.54427e-07
EA	2	24881559	rs745701447	G	A	nonsynonymous	945	0.0005291	1.88527	1.00338	0.0602568
EA	2	24881574	rs768164916	G	A	nonsynonymous	945	0.0005291	-0.675872	0.999859	0.499062
EA	2	24914424	rs758559352	C	T	nonsynonymous	945	0.000529661	-0.0612298	1.00746	0.951537
EA	2	24929754	rs553751395	A	G	nonsynonymous	945	0.000531915	0.670868	1.00429	0.50413
EA	2	24929894	rs144856306	G	A	nonsynonymous	945	0.0005291	1.93277	1.00068	0.0534256
EA	2	24929979	chr2:24929979	G	T	nonsynonymous	945	0.0005291	0.975864	1.0012	0.329714
EA	2	24930055	rs142018995	A	T	nonsynonymous	945	0.0015873	0.76049	0.578528	0.188669
EA	2	24933824	chr2:24933824	G	T	nonsynonymous	945	0.000530223	-1.27665	1.0044	0.203707
EA	2	24933950	rs145705009	G	A	nonsynonymous	945	0.0005291	-0.670711	1.00299	0.50368
EA	2	24951335	rs372362335	A	G	nonsynonymous	945	0.000529661	-0.728285	1.0025	0.46755
EA	2	24964708	rs181034772	A	G	nonsynonymous	945	0.0005291	-0.183058	1.00033	0.8548
EA	2	24974875	rs375021050	A	G	nonsynonymous	945	0.0005291	-0.0444828	1.00351	0.964644
EA	2	24974958	rs1804645	C	T	nonsynonymous	945	0.0365854	-0.212065	0.121964	0.0820797
EA	2	24980955	rs150066931	A	G	nonsynonymous	945	0.0005291	1.53947	1.00065	0.123936
EA	2	24985556	rs148719445	A	C	nonsynonymous	945	0.0005291	-0.670711	1.00299	0.50368
Meta-Overlapping AA and EA	2	24974958	rs1804645	C	T	nonsynonymous	1315	0.0285728	-0.0372932	0.117262	0.750459
