# Supplementary material for: Whole exome sequence-based association analyses of plasma amyloid-β in African and European Americans; the Atherosclerosis Risk in Communities-Neurocognitive Study
Source: PLoS One. 2017 Jul 13;12(7):e0180046. doi: 10.1371/journal.pone.0180046 (PMC5509141; doi:10.1371/journal.pone.0180046)
Supplement: S10 Table — (XLSX) [file pone.0180046.s017.xlsx]

## Sheet: S10 Table
S10 Table: NT5C3B Variants Contributing to the SKAT Test of the Fold-change in ab42 Using ARIC Participants With Exome Sequence
Analysis Group	chr	Position	SNV	Alternate Allele	Coded Allele	Functional region	N	CAF	b	se (b)	P-value
AA	17	39985065	chr17:39985065:T:TA	T	TA	frameshift-insertion	364	0.00138889	1.80738	0.999179	0.0704718
AA	17	39991330	chr17:39991330	G	A	nonsynonymous	364	0.00137363	-0.282848	1.01993	0.781533
AA	17	39992185	rs141466769	C	G	nonsynonymous	364	0.00137741	-2.0108	0.998583	0.0440464
AA	17	39992199	rs138262483	A	G	nonsynonymous	364	0.00550964	2.49523	0.509517	9.71835e-07
EA	17	39981890	rs139142062	C	T	nonsynonymous	941	0.000532481	0.706879	1.01329	0.48542
EA	17	39983734	rs142963448	C	T	nonsynonymous	941	0.0010627	-0.129659	0.733908	0.859768
EA	17	39985071	rs140187022	C	T	nonsynonymous	941	0.00159405	0.0724136	0.579648	0.900581
EA	17	39988681	rs544593916	G	A	nonsynonymous	941	0.00053135	0.804188	1.00007	0.421321
EA	17	39992187	rs781844116	G	A	nonsynonymous	941	0.00107296	-0.620368	0.714156	0.385026
