# Supplementary material for: Whole exome sequence-based association analyses of plasma amyloid-β in African and European Americans; the Atherosclerosis Risk in Communities-Neurocognitive Study
Source: PLoS One. 2017 Jul 13;12(7):e0180046. doi: 10.1371/journal.pone.0180046 (PMC5509141; doi:10.1371/journal.pone.0180046)
Supplement: S11 Table — (XLSX) [file pone.0180046.s018.xlsx]

## Sheet: S11 Table
S11 Table: Suggestive T5 Gene-based Associations (P-value < 5.98x10-5; Cumulative Minor Allele Frequency≥0.5% in the Suggestive Analysis Group) Using ARIC Participants With Exome Sequence
Trait	Gene	Chr	African Americans						European Americans						Meta
			N	MAC	# SNVs	b	se(b)	p-value	N	MAC	# SNVs	b	se(b)	p-value	# SNVs	b	se(b)	p-value
ab42 at visit 3	TMEM202	15	406	20	6	0.685821	0.233021	0.00324864	1007	21	7	0.542035	0.220511	0.013968	13	0.479227	0.111663	1.77293e-05
ab42:ab40 ratio at visit 3	FGF23	12	370	8	4	1.58326	0.363363	1.3171e-05	945	3	3	0.0945209	0.57929	0.870387	7	1.16291	0.307819	0.000158163
ab42:ab40 ratio at visit 3	SNAPC1	14	370	6	5	0.225757	0.359326	0.529821	945	66	9	0.498827	0.123701	5.51789e-05	12	0.283889	0.0951547	0.00285021
ab42:ab40 ratio at visit 5	GALNT13	2	399	32	2	0.735729	0.185991	7.63057e-05	995	5	5	0.719145	0.453205	0.112558	7	0.733339	0.172065	2.02623e-05
ab42:ab40 ratio at visit 5	ABL2	1	399	37	13	-0.215375	0.170291	0.205962	995	61	9	-0.544679	0.128254	2.16759e-05	18	-0.425494	0.102448	3.27768e-05
ab42:ab40 ratio at visit 5	FLNB	3	399	112	41	0.411532	0.0973438	2.36178e-05	995	117	51	0.151587	0.0931827	0.103785	90	0.183564	0.0533553	0.000580857
Fold-change in ab42:ab40 ratio	LMF2	22	364	36	22	0.619531	0.151479	4.31593e-05	939	48	19	-0.0861681	0.145636	0.554072	39	0.252808	0.104985	0.0160383
Fold-change in ab42:ab40 ratio	CCDC102B	18	364	79	11	0.401874	0.116022	0.000532623	939	39	14	0.322475	0.15774	0.0409191	23	0.314748	0.0782353	5.74382e-05
