# Supplementary material for: Whole exome sequence-based association analyses of plasma amyloid-β in African and European Americans; the Atherosclerosis Risk in Communities-Neurocognitive Study
Source: PLoS One. 2017 Jul 13;12(7):e0180046. doi: 10.1371/journal.pone.0180046 (PMC5509141; doi:10.1371/journal.pone.0180046)
Supplement: S12 Table — (XLSX) [file pone.0180046.s019.xlsx]

## Sheet: S12 Table
S12 Table: Suggestive SKAT Associations (P-value < 5.98x10-5 and Cumulative Minor Allele Frequencies ≥0.5% in the Suggestive Analysis Group) Using ARIC Participants With Exome Sequence
Trait	Gene	Chr	African Americans				European Americans				Meta-analysis
			N	MAC	# SNVs	p-value	N	MAC	# SNVs	p-value	# SNVs	p-value
ab42 at visit 3	CSHL1	17	406	50	10	0.592105	1007	16	7	1.27195e-05	18a	0.0186902
ab42 at visit 3	MED25	19	406	11	9	5.11812e-05	1007	33	9	0.247003	16	0.165861
Fold-change in ab42	NUDT7	16	364	43	6	0.000195342	941	8	6	0.240481	11	3.34985e-05
ab42:ab40 ratio at visit 3	NIPAL2	8	370	5	4	0.566007	945	17	5	9.95053e-06	8	1.08626e-05
ab42:ab40 ratio at visit 3	TARSL2	15	370	10	8	0.138389	945	17	12	3.98147e-05	20	2.74997e-05
ab42:ab40 ratio at visit 3	TRUB2	9	370	39	11	0.215795	945	40	8	2.48362e-05	17	1.63397e-05
ab42:ab40 ratio at visit 3	TSPAN18	11	370	6	2	0.0182453	945	14	5	4.29293e-05	6	1.74306e-05
ab42:ab40 ratio at visit 5	ABL2	1	399	37	13	0.819668	995	61	9	1.4451e-05	18	3.63446e-05
ab42:ab40 ratio at visit 5	ATP2A1	16	399	54	10	8.19004e-05	995	9	9	0.336404	19	5.54865e-05
Fold-change in ab42:ab40 ratio	DSG4	18	364	89	22	4.39774e-05	939	97	25	0.609615	43	0.0470857
NOTE: aWhen performing the meta-analysis, one CSHL1 variant (at position 61,987,837) had minor allele frequencies of 0.09, 0, and 0.03 in the AAs, EAs, and combined group, respectively. This variant was included in the meta-analysis by default.
