# Supplementary material for: Whole exome sequence-based association analyses of plasma amyloid-β in African and European Americans; the Atherosclerosis Risk in Communities-Neurocognitive Study
Source: PLoS One. 2017 Jul 13;12(7):e0180046. doi: 10.1371/journal.pone.0180046 (PMC5509141; doi:10.1371/journal.pone.0180046)
Supplement: S13 Table — (XLSX) [file pone.0180046.s020.xlsx]

## Sheet: S13 Table
S13 Table: Functional Variants (> 1 Minor Allele Copy) Overlapping in ARIC and FHS Participants With Exome Sequence; Contributors to the Gene-based Tests
Gene	SNV Rs Number	Coded Allele	Chr	Position	Race	N	CAF	MAC	b	se(b)	p-value
	(Functional Region)
ITPRIP	rs114174365	A	10	106075500	ARIC EA	945	0.0069	13	0.89	0.28	0.0014
					FHS EA	725	0.0028	4	1.01	0.5	0.05
TSPAN18	rs138778813	G	11	44950703	ARIC EA	945	0.0054	10	1.31	0.32	3.98e-05
					FHS EA	725	0.0147	21	-0.25	0.23	0.27
PLIN2	rs144179472	C	9	19116484	ARIC EA	945	0.0015873	3	-0.785601	0.581855	0.176962
					FHS EA	725	0.00206897	3	0.165943	0.575985	0.773268
	rs149124591	C	9	19126124	ARIC EA	945	0.0048	9	-1.05	0.34	0.00173
					FHS EA	725	0.0076	11	-0.34	0.3	0.27
NCOA1	rs1804645	T	2	24974958	ARIC AA	370	0.0081	6	2.1	0.43	8.54e-07
					ARIC EA	945	0.0366	69	-0.21	0.12	0.08
					FHS EA	725	0.0338	49	-0.08	0.15	0.58
