# Supplementary material for: Whole exome sequence-based association analyses of plasma amyloid-β in African and European Americans; the Atherosclerosis Risk in Communities-Neurocognitive Study
Source: PLoS One. 2017 Jul 13;12(7):e0180046. doi: 10.1371/journal.pone.0180046 (PMC5509141; doi:10.1371/journal.pone.0180046)
Supplement: S14 Table — (XLSX) [file pone.0180046.s021.xlsx]

## Sheet: S14 Table
S14 Table: Temporal Sensitivity of Significant Single-Variant Tests In ARIC Participants With Exome Sequence
SNV	Chromosome	Position (in basepairs)	Analysis	ab42 at Visit 3					ab42 at Visit 5					Fold-change in ab42
				N	CAF	b	se(b)	P-value	N	CAF	b	se(b)	P-value	N	CAF	b	se(b)	P-value
rs3733402 (Coded Allele A)	4	187158034	AA	406	0.725369	-0.178889	0.0806349	0.02652	405	0.725926	-0.0398328	0.0803163	0.61993	364	0.708791	0.141377	0.0830495	0.0886943
			EA	1007	0.510437	-0.262041	0.0443854	3.55321e-09	1006	0.510448	-0.00179211	0.0444303	0.967826	941	0.501596	0.26549	0.046225	9.2783e-09
			Meta	1413	0.572194	-0.242705	0.0388838	4.3258e-10	1411	0.572297	-0.0107056	0.0388781	0.783036	1305	0.559388	0.236134	0.0403901	5.02508e-09
rs1801020 (Coded Allele G)	5	176836532	AA	406	0.565432	-0.284342	0.0719248	7.7073e-05	405	0.566832	-0.0116466	0.0719142	0.871345	364	0.557851	0.267259	0.0768357	0.000504586
			EA	1007	0.762887	-0.200735	0.0510316	8.3705e-05	1006	0.762642	-0.125862	0.0510931	0.0137628	941	0.760486	0.0763124	0.0528261	0.148571
			Meta	1413	0.706152	-0.22873	0.0416199	3.89166e-08	1411	0.706438	-0.0875491	0.0416511	0.0355567	1305	0.703965	0.1376	0.0435305	0.00157229
