# Supplementary material for: Whole exome sequence-based association analyses of plasma amyloid-β in African and European Americans; the Atherosclerosis Risk in Communities-Neurocognitive Study
Source: PLoS One. 2017 Jul 13;12(7):e0180046. doi: 10.1371/journal.pone.0180046 (PMC5509141; doi:10.1371/journal.pone.0180046)
Supplement: S15 Table — (XLSX) [file pone.0180046.s022.xlsx]

## Sheet: S15 Table
S15 Table: Temporal Sensitivity of Significant Gene-based Tests In ARIC Participants With Exome Sequence
Test	Trait	Gene	Analysis Group	Visit 3						Visit 5						Fold-change
				N	MAC	# SNVs	b	se(b)	p-value	N	MAC	# SNVs	b	se(b)	p-value	N	MAC	# SNVs	b	se(b)	p-value
T5	ab42:ab40 ratio	ITPRIP	AA	370	47	8	-0.108094	0.153488	0.481275	399	50	9	-0.0845992	0.149081	0.570394	364	45	8	0.0459205	0.155422	0.767644
			EA	945	20	5	1.13431	0.226346	5.40369e-07	995	20	5	0.408575	0.226054	0.0706958	939	20	5	-0.623012	0.226195	0.0058816
			Meta	1315	67	13	0.283251	0.127034	0.025766	1394	70	14	0.0648836	0.124453	0.602124	1303	65	13	-0.168612	0.128097	0.188078
		PLIN2	AA	370	18	6	-0.138996	0.245541	0.571337	399	20	7	0.185246	0.233432	0.427443	364	18	6	0.208654	0.244062	0.392594
			EA	945	17	7	-1.14902	0.245782	2.94038e-06	995	18	8	-0.69333	0.238658	0.00367109	939	17	7	0.403541	0.245652	0.100438
			Meta	1315	146a	13	-0.33253	0.0846713	8.59046e-05	1394	152a	15	-0.0859028	0.0830716	0.301098	1303	146a	13	0.221604	0.0846238	0.00882675
		TSPAN18	AA	370	6	2	1.00303	0.419341	0.01676	399	6	2	0.613357	0.417945	0.142226	364	6	2	-0.581292	0.416698	0.163017
			EA	945	14	5	1.15178	0.270336	2.03908e-05	995	17	5	-0.0979072	0.233649	0.675191	939	14	5	-0.819077	0.270149	0.00242983
			Meta	1315	20	6	1.10811	0.227213	1.07725e-06	1394	23	6	0.0714535	0.203944	0.726069	1303	20	6	-0.74871	0.22668	0.000956754
SKAT	ab42:ab40 ratio	NCOA1	AA	370	11	5	NA	NA	1.33672e-06	399	13	5	NA	NA	0.0180632	364	11	5	NA	NA	0.00405999
			EA	945	85	15	NA	NA	0.0752648	995	87	17	NA	NA	0.837851	939	84	15	NA	NA	0.106468
			Meta	1315	96	19	NA	NA	0.652203	1394	100	21	NA	NA	0.947414	1303	95	19	NA	NA	0.491007
	ab42	NT5C3B	AA	406	9	5	NA	NA	0.316183	405	9	5	NA	NA	0.00607187	364	7	4	NA	NA	5.6729e-07
			EA	1007	9	5	NA	NA	0.271478	1006	9	5	NA	NA	0.344129	941	9	5	NA	NA	0.876967
			Meta	1413	18	10	NA	NA	0.30476	1411	18	10	NA	NA	0.00863337	1305	16	9	NA	NA	3.18204e-06
NOTE: N=Sample size; MAC=Number of Minor Allele Copies; # SNPs= Number of SNPs contributing to the gene-based test; b=Effect of the minor alleles on the trait; se(b)=Standard error of the effect of the minor alleles. Bolded p-values are statistically significant. a One PLIN2 variant had a minor allele frequency exceeding 0.05 in EAs but less than 0.05 in AAs; this variant was included in the meta…
