# Supplementary material for: Whole exome sequence-based association analyses of plasma amyloid-β in African and European Americans; the Atherosclerosis Risk in Communities-Neurocognitive Study
Source: PLoS One. 2017 Jul 13;12(7):e0180046. doi: 10.1371/journal.pone.0180046 (PMC5509141; doi:10.1371/journal.pone.0180046)
Supplement: S16 Table — (XLSX) [file pone.0180046.s023.xlsx]

## Sheet: S16 Table
S16 Table: Temporal Sensitivity of Suggestive Single-Variant Results in ARIC Participants With Exome Sequence
Gene	SNV	Chromosome	Position (in basepairs)	Coded Allele	Trait	Analysis	Visit 3					Visit 5					Fold-change
							N	CAF	b	se(b)	P-value	N	CAF	b	se(b)	P-value	N	CAF	b	se(b)	P-value
PPP5C	rs917948	19	46857015	T	ab42	AA	406	0.0480296	-0.749091	0.163053	4.34512e-06	405	0.0481481	-0.513706	0.162437	0.00156423	364	0.0398352	0.148597	0.189396	0.432696
						EA	1007	0.10796	-0.0893776	0.0746759	0.231356	1006	0.10757	-0.0836804	0.0748855	0.263805	941	0.106496	0.0475805	0.0775121	0.539317
						Meta	1413	0.0907402	-0.203761	0.0678942	0.00268961	1411	0.0905139	-0.159055	0.0680066	0.0193447	1305	0.0879027	0.0620728	0.0717368	0.386882
FUT9	rs9499636	6	96660431	C	ab42	AA	406	0.122047	0.164874	0.11725	0.159675	405	0.121053	0.0268482	0.117208	0.818819	364	0.122059	0.0476511	0.122666	0.697673
						EA	1007	0.128962	-0.310272	0.0682637	5.48819e-06	1006	0.128556	-0.184838	0.0684194	0.00690198	941	0.121479	0.0489043	0.0732945	0.504625
						Meta	1413	0.126975	-0.189988	0.0589937	0.00127977	1411	0.126402	-0.131037	0.0590887	0.0265798	1305	0.121641	0.0485746	0.0629184	0.440099
ECHS1	rs2230260	10	135184122	A	ab42	AA	406	0.110837	-0.512212	0.11426	7.36523e-06	405	0.111111	-0.167912	0.113759	0.139933	364	0.100275	0.204788	0.125639	0.103108
SMAP1	rs576516	6	71569090	C	ab42	AA	406	0.398765	0.11507	0.0733285	0.116592	405	0.399752	0.221595	0.0731055	0.00243612	364	0.407713	0.121758	0.0768028	0.112889
						EA	1007	0.480203	0.0798427	0.0457453	0.0809197	1006	0.481199	0.167597	0.0457862	0.000251788	941	0.482628	0.0778314	0.0473841	0.100473
						Meta	1413	0.456803	0.0897116	0.0388121	0.020809	1411	0.457821	0.182811	0.0388039	2.4633e-06	1305	0.461732	0.089942	0.0403267	0.0257254
PDZD8	rs35664484	10	119043827	G	ab42	AA	406	0.0270936	-0.725829	0.222096	0.00108279	405	0.0271605	-0.990612	0.221155	7.49007e-06	364	0.0247253	-0.263949	0.242415	0.276228
RRP12	rs6584122	10	99129230	C	ab42	AA	406	0.181034	0.0830594	0.0926271	0.369875	405	0.181481	0.168635	0.0922388	0.0675135	364	0.182692	0.0908628	0.0972605	0.35019
						EA	1007	0.120741	0.270689	0.0677564	6.46862e-05	1006	0.120361	0.283675	0.0679217	2.96022e-05	941	0.124464	0.0292204	0.0692431	0.673027
						Meta	1413	0.138066	0.205287	0.054687	0.00017414	1411	0.137905	0.243228	0.0546931	8.70214e-06	1305	0.140705	0.0499547	0.0564081	0.375836
CACNA2D4	rs202022529	12	1909545	G	ab42:ab40 ratio	AA	370	0.0108108	1.65493	0.366664	6.37744e-06
ADGRF5	rs678312	6	46856100	A	ab42:ab40 ratio	AA	370	0.939189	0.219068	0.154199	0.155408	399	0.938596	0.168995	0.148454	0.254969	364	0.93956	0.00791766	0.154806	0.959209
						EA	945	0.880423	0.118058	0.0691838	0.0879273	995	0.878392	0.300222	0.0670196	7.47776e-06	939	0.880724	0.158704	0.0696875	0.0227643
						Meta	1315	0.896958	0.134984	0.0631217	0.0324785	1394	0.895624	0.278005	0.0610834	5.33321e-06	1303	0.89716	0.133297	0.0635457	0.0359361
note: rs202022529 in CACNA2D4did not achieve a MAF ≥0.01 among participants with non-missing values of the trait at the fifth visit or the fold-change.
