# Supplementary material for: Whole exome sequence-based association analyses of plasma amyloid-β in African and European Americans; the Atherosclerosis Risk in Communities-Neurocognitive Study
Source: PLoS One. 2017 Jul 13;12(7):e0180046. doi: 10.1371/journal.pone.0180046 (PMC5509141; doi:10.1371/journal.pone.0180046)
Supplement: S17 Table — (XLSX) [file pone.0180046.s024.xlsx]

## Sheet: S17 Table
S17 Table: Temporal Sensitivity of Suggestive T5 Tests in ARIC Participants With Exome Sequence
Trait	Gene	Analysis Group	Visit 3						Visit 5						Fold-change
			N	MAC	# SNVs	b	se(b)	p-value	N	MAC	# SNVs	b	se(b)	p-value	N	MAC	# SNVs	b	se(b)	p-value
ab42	TMEM202	AA	406	20	6	0.685821	0.233021	0.00324864	405	20	6	0.437224	0.232	0.0594858	364	20	6	-0.222912	0.231654	0.335917
		EA	1007	21	7	0.542035	0.220511	0.013968	1006	21	7	0.52411	0.220744	0.0175826	941	20	7	-0.0673674	0.226545	0.766185
		Meta	1413	92a	13	0.479227	0.111663	1.77293e-05	1411	92a	13	0.355767	0.111347	0.0013978	1305	86a	13	-0.160947	0.11483	0.161031
ab42:ab40 ratio	ABL2	AA	370	35	13	-0.140787	0.175767	0.423141	399	37	13	-0.215375	0.170291	0.205962	364	35	13	-0.118888	0.174776	0.496359
		EA	945	57	8	-0.109343	0.132348	0.408703	995	61	9	-0.544679	0.128254	2.16759e-05	939	57	8	-0.473091	0.132289	0.000348636
		Meta	1315	92	17	-0.12072	0.105728	0.253534	1394	98	18	-0.425494	0.102448	3.27768e-05	1303	92	17	-0.344078	0.105481	0.00110628
	CCDC102B	AA	370	79	11	-0.177575	0.116599	0.127769	399	81	11	0.210989	0.114845	0.0661863	364	79	11	0.401874	0.116022	0.000532623
		EA	945	39	14	0.175758	0.157819	0.265423	995	42	15	0.543924	0.152372	0.000357373	939	39	14	0.322475	0.15774	0.0409191
		Meta	1315	180b	23	-0.0971206	0.0784399	0.215659	1394	192b	24	0.202214	0.075987	0.00778717	1303	180b	23	0.314748	0.0782353	5.74382e-05
	FGF23	AA	370	8	4	1.58326	0.363363	1.3171e-05	399	8	4	0.483258	0.362193	0.182119	364	8	4	-1.22747	0.361058	0.000674751
		EA	945	3	3	0.0945209	0.57929	0.870387	995	3	3	-0.647277	0.578813	0.263445	939	3	3	-0.55826	0.578875	0.334852
		Meta	1315	11	7	1.16291	0.307819	0.000158163	1394	11	7	0.165143	0.307035	0.590671	1303	11	7	-1.04004	0.306352	0.000686501
	FLNB	AA	370	112	41	0.261957	0.0988935	0.00807595	399	112	41	0.411532	0.0973438	2.36178e-05	364	112	41	0.0819274	0.0984886	0.405496
		EA	945	114	49	0.0913298	0.0952762	0.33777	995	117	51	0.151587	0.0931827	0.103785	939	113	49	0.0627927	0.095567	0.511146
		Meta	1315	360c	88	0.0934105	0.0545269	0.0866927	1394	377c	90	0.183564	0.0533553	0.000580857	1303	359c	88	0.0517355	0.054528	0.342728
	GALNT13	AA	370	28	2	0.530429	0.199672	0.00789564	399	32	2	0.735729	0.185991	7.63057e-05	364	28	2	0.0900427	0.198504	0.650113
		EA	945	5	5	1.1497	0.4537	0.0112753	995	5	5	0.719145	0.453205	0.112558	939	5	5	-0.182134	0.453421	0.687914
		Meta	1315	33	7	0.630911	0.182756	0.000556044	1394	37	7	0.733339	0.172065	2.02623e-05	1303	33	7	0.0462669	0.181842	0.799159
	LMF2	AA	370	37	22	-0.15473	0.151101	0.305828	399	37	22	0.43042	0.150152	0.00414947	364	36	22	0.619531	0.151479	4.31593e-05
		EA	945	48	19	-0.0539698	0.145729	0.711127	995	51	19	-0.163741	0.1414	0.246865	939	48	19	-0.0861681	0.145636	0.554072
		Meta	1315	85	39	-0.102527	0.104894	0.328354	1394	88	39	0.11552	0.10294	0.261773	1303	84	39	0.252808	0.104985	0.0160383
	SNAPC1	AA	370	6	5	0.225757	0.359326	0.529821	399	6	5	0.151517	0.358455	0.672518	364	6	5	-0.103249	0.35701	0.772424
		EA	945	66	9	0.498827	0.123701	5.51789e-05	995	71	10	0.0646021	0.119647	0.589238	939	65	9	-0.429854	0.124505	0.000555398
		Meta	1315	122d	12	0.283889	0.0951547	0.00285021	1394	129d	13	0.105032	0.092412	0.255722	1303	121d	12	-0.221303	0.0953238	0.0202552
NOTE: N=Sample size; MAC=Number of Minor Allele Copies; # SNPs= Number of SNPs contributing to the gene-based test; b=Effect of the minor alleles on the trait; se(b)=Standard error of the effect of the minor alleles. Yellow-highlighted p-values exhibit suggestive significance. a In TMEM202, there is one variant (at position 72,699,549) with a minor allele frequency of 0.06, 0.00, and 0.02 in the …
