# Supplementary material for: Whole exome sequence-based association analyses of plasma amyloid-β in African and European Americans; the Atherosclerosis Risk in Communities-Neurocognitive Study
Source: PLoS One. 2017 Jul 13;12(7):e0180046. doi: 10.1371/journal.pone.0180046 (PMC5509141; doi:10.1371/journal.pone.0180046)
Supplement: S18 Table — (XLSX) [file pone.0180046.s025.xlsx]

## Sheet: S18 Table
S18 Table: Temporal Sensitivity of Suggestive SKAT Tests in ARIC Participants With Exome Sequence
Trait	Gene	Analysis	Visit 3				Visit 5				Fold-change
			N	MAC	# SNVs	p-value	N	MAC	# SNVs	p-value	N	MAC	# SNVs	p-value
ab42	CSHL1	AA	406	50	10	0.592105	405	50	10	0.231047	364	46	10	0.294844
		EA	1007	16	7	1.27195e-05	1006	16	7	0.00430174	941	11	7	0.324935
		Meta	1413	151a	18a	0.0186902	1411	151a	18a	0.11322	1305	133a	18a	0.689762
	MED25	AA	406	11	9	5.11812e-05	405	11	9	0.00249996	364	8	8	0.288913
		EA	1007	33	9	0.247003	1006	33	9	0.919768	941	30	9	0.753408
		Meta	1413	44	16	0.165861	1411	44	16	0.382332	1305	38	16	0.970423
	NUDT7	AA	406	48	7	0.00685357	405	47	7	0.168887	364	43	6	0.000195342
		EA	1007	9	6	0.131305	1006	9	6	0.939469	941	8	6	0.240481
		Meta	1413	18b	12	0.0015154	1411	159c	13	0.296345	1305	16b	11	3.34985e-05
ab42:ab40 ratio	ABL2	AA	370	35	13	0.145688	399	37	13	0.819668	364	35	13	0.436994
		EA	945	57	8	0.425819	995	61	9	1.4451e-05	939	57	8	0.00110307
		Meta	1315	92	17	0.388167	1394	98	18	3.63446e-05	1303	92	17	0.00489555
	ATP2A1	AA	370	50	9	0.114125	399	54	10	8.19004e-05	364	49	9	0.255036
		EA	945	8	8	0.283418	995	9	9	0.336404	939	8	8	0.0317215
		Meta	1315	58	17	0.0982834	1394	63	19	5.54865e-05	1303	57	17	0.0990485
	DSG4	AA	370	89	22	0.131561	399	95	23	0.0168794	364	89	22	4.39774e-05
		EA	945	99	25	0.0997978	995	105	26	0.919749	939	97	25	0.609615
		Meta	1315	347d	43	0.112896	1394	369d	45	0.47071	1303	341d	43	0.0470857
	NIPAL2	AA	370	5	4	0.566007	399	6	5	0.840616	364	5	4	0.154787
		EA	945	17	5	9.95053e-06	995	20	5	0.102385	939	17	5	0.018057
		Meta	1315	22	8	1.08626e-05	1394	26	9	0.120083	1303	22	8	0.00988833
	TARSL2	AA	370	10	8	0.138389	399	12	10	0.0291134	364	10	8	0.445588
		EA	945	17	12	3.98147e-05	995	18	12	0.670071	939	17	12	8.21697e-05
		Meta	1315	27	20	2.74997e-05	1394	30	22	0.166363	1303	27	20	0.000121484
	TRUB2	AA	370	39	11	0.215795	399	40	11	0.789046	364	38	11	0.367602
		EA	945	40	8	2.48362e-05	995	44	8	0.00802028	939	40	8	0.112416
		Meta	1315	79	17	1.63397e-05	1394	84	17	0.0109892	1303	78	17	0.254095
	TSPAN18	AA	370	6	2	0.0182453	399	6	2	0.121394	364	6	2	0.231095
		EA	945	14	5	4.29293e-05	995	17	5	0.232687	939	14	5	0.00150959
		Meta	1315	20	6	1.74306e-05	1394	23	6	0.176925	1303	20	6	0.00145786
NOTE: a When performing the meta-analysis, one CSHL1 variant (at position 61,987,837) had minor allele frequencies of 0.09, 0, and 0.03 in the AAs, EAs, and combined group, respectively. This variant was included in the meta-analysis by default. b For the association of NUDT7 with the third visit ab42 level, one variant (at 77,775,672) had a minor allele frequency barely less than 0.05 in AAs but…
