# Supplementary material for: Whole exome sequence-based association analyses of plasma amyloid-β in African and European Americans; the Atherosclerosis Risk in Communities-Neurocognitive Study
Source: PLoS One. 2017 Jul 13;12(7):e0180046. doi: 10.1371/journal.pone.0180046 (PMC5509141; doi:10.1371/journal.pone.0180046)
Supplement: S20 Table — (XLSX) [file pone.0180046.s027.xlsx]

## Sheet: S20 Table
S20 Table: Cross-Trait Results For Significant Genes in ARIC Participants With Exome Sequence
Test	Trait	Gene	Analysis Group	Visit 3						Visit 5						Fold-change
				N	MAC	# SNVs	b	se(b)	p-value	N	MAC	# SNVs	b	se(b)	p-value	N	MAC	# SNVs	b	se(b)	p-value
T5	ab42	ITPRIP	AA	406	52	9	-0.0467932	0.146653	0.749669	405	51	9	-0.0139042	0.14732	0.924806	364	45	8	0.0983007	0.154941	0.525794
			EA	1007	21	5	-0.111887	0.220081	0.61118	1006	21	5	0.0119967	0.220305	0.956573	941	20	5	0.246293	0.225934	0.275666
			Meta	1413	73	14	-0.0668092	0.12204	0.584078	1411	72	14	-0.00590088	0.122462	0.961568	1305	65	13	0.145638	0.12778	0.25439
		PLIN2	AA	406	19	7	0.047011	0.23369	0.84057	405	20	7	-0.0203186	0.232653	0.930406	364	18	6	-0.11432	0.243307	0.638454
			EA	1007	18	8	-0.239083	0.237849	0.314805	1006	18	8	-0.186685	0.23812	0.433042	941	17	7	-0.0766758	0.245368	0.754666
			Meta	1413	153a	15	0.113613	0.0825419	0.168689	1411	153a	15	-0.0515778	0.0825973	0.532333	1305	146a	13	-0.229176	0.0844995	0.00668473
		TSPAN18	AA	406	6	2	0.0863494	0.418553	0.836553	405	6	2	0.0954654	0.416737	0.818808	364	6	2	0.0482222	0.415409	0.907586
			EA	1007	17	5	-0.542299	0.23291	0.019893	1006	17	5	-0.0331947	0.233133	0.886776	941	14	5	0.637604	0.269831	0.0181289
			Meta	1413	23	6	-0.393662	0.203522	0.0530823	1411	23	6	-0.0025272	0.20346	0.99009	1305	20	6	0.462719	0.226284	0.0408688
SKAT	ab42	NCOA1	AA	406	13	5	NA	NA	0.80271	405	13	5	NA	NA	0.374091	364	11	5	NA	NA	0.196992
			EA	1007	88	17	NA	NA	0.484802	1006	87	17	NA	NA	0.860029	941	84	15	NA	NA	0.68359
			Meta	1413	101	21	NA	NA	0.709795	1411	100	21	NA	NA	0.803626	1305	95	19	NA	NA	0.923319
	ab42:ab40 ratio	NT5C3B	AA	370	8	4	NA	NA	0.87287	399	8	5	NA	NA	0.0203279	364	7	4	NA	NA	0.0102003
			EA	945	9	5	NA	NA	0.958636	995	9	5	NA	NA	0.227565	939	9	5	NA	NA	0.422896
			Meta	1315	17	9	NA	NA	0.986253	1394	17	10	NA	NA	0.0245319	1303	16	9	NA	NA	0.0221333
NOTE: N=Sample size; MAC=Number of Minor Allele Copies; # SNPs= Number of SNPs contributing to the gene-based test; b=Effect of the minor alleles on the trait; se(b)=Standard error of the effect of the minor alleles. a One PLIN2 variant had a minor allele frequency exceeding 0.05 in EAs but less than 0.05 in AAs; this variant was included in the meta-analysis due to the pooled minor allele freque…
