# Supplementary material for: Whole exome sequence-based association analyses of plasma amyloid-β in African and European Americans; the Atherosclerosis Risk in Communities-Neurocognitive Study
Source: PLoS One. 2017 Jul 13;12(7):e0180046. doi: 10.1371/journal.pone.0180046 (PMC5509141; doi:10.1371/journal.pone.0180046)
Supplement: S21 Table — (XLSX) [file pone.0180046.s028.xlsx]

## Sheet: S1 Table
S1 Table: Number of Variants or Genes Tested For Each Trait in the Discovery Analysis
Test	Trait	Meta	AA	EA	Unique Variants or Genes
Single-Variant	ab42 at visit 3	41099	96481	54739	110121
	ab42 at visit 5	41091	96452	54746	110107
	Fold-change in ab42	41282	96921	55138	110777
	ab42:ab40 ratio at visit 3	41373	97421	55203	111251
	ab42:ab40 ratio at visit 5	41738	99981	55180	113423
	Fold change in the ab42:ab40 ratio	41278	96921	55112	110755
T5	ab42 at visit 3	13943	14698	15492	16247
	ab42 at visit 5	13941	14696	15491	16246
	Fold-change in ab42	13667	14460	15362	16155
	ab42:ab40 ratio at visit 3	13686	14481	15362	16157
	ab42:ab40 ratio at visit 5	13911	14675	15475	16239
	Fold change in the ab42:ab40 ratio	13661	14460	15352	16151
SKAT	ab42 at visit 3	14316	15184	15978	16733
	ab42 at visit 5	14314	15182	15977	16732
	Fold-change in ab42	14040	14946	15848	16641
	ab42:ab40 ratio at visit 3	14059	14967	15848	16643
	ab42:ab40 ratio at visit 5	14284	15161	15961	16725
	Fold change in the ab42:ab40 ratio	14034	14946	15838	16637

## Sheet: S2 Table
S2 Table: Mean Plasma ab Levels By Cognitive Status in African Americans

## Sheet: S3 Table
S3 Table: Mean Plasma ab Levels By Cognitive Status in European Americans

## Sheet: S4 Table
S4 Table: Descriptive Statistics for the Internal and External Replication Samples
Characteristic	ARIC Exome Chip		FHS
	AA (N=149)	EA (N=865)	EA (N=725)
% Female	0.6242	0.5572	0.477
% APOE e4 carriers	0.3423	0.1803	0.222
Age (in years)
Mean (SD)	59 (5)	60 (5)	60 (6)
Range	50-71	50-71	50-70
Plasma ab42 (in pg/ml)
Mean (SD)	27.94 (9.66)	30.67(10.04)	43.68 (10.23)
IQR (25th percentile, 75th percentile)	11.20 (21.80-33.00)	13.10 (23.80-36.90)	12.5
Fold-change in Plasma ab42
Mean (SD)	1.24 (0.42)	1.33 (0.46)
IQR (25th percentile, 75th percentile)	0.48 (0.95-1.43)	0.49 (1.03-1.51)
ab42:ab40 ratio
Mean (SD)	0.19 (0.06)	0.20 (0.08)	0.28 (0.08)
IQR (25th percentile, 75th percentile)	0.07 (0.15-0.22)	0.08 (0.15-0.23)	0.08
SD=Standard Deviation; IQR=Interquartile Range.

## Sheet: S5 Table
S5 Table: Suggestive Single-Variant Tests (Minor Allele Frequencies ≥ 0.01) Using ARIC Participants With Exome Sequence
Trait	Gene	SNV Rs Number	Coded Allele	chr	pos	Functional Region	Analysis	ARIC Discovery
								N	CAF	b	se(b)	p-value
ab42 at visit 3	PPP5C	rs917948	T	19	46857015	Synonymous	AA	406	0.0480296	-0.749091	0.163053	4.34512e-06
							EA	1007	0.10796	-0.0893776	0.0746759	0.231356
							Meta	1413	0.0907402	-0.203761	0.0678942	0.00268961
ab42 at visit 3	FUT9	rs9499636	C	6	96660431	UTR3	AA	406	0.122047	0.164874	0.11725	0.159675
							EA	1007	0.128962	-0.310272	0.0682637	5.48819e-06
							Meta	1413	0.126975	-0.189988	0.0589937	0.00127977
ab42 at visit 3	ECHS1	rs2230260	A	10	135184122	Synonymous	AA	406	0.110837	-0.512212	0.11426	7.36523e-06
ab42 at visit 5	SMAP1	rs576516	C	6	71569090	Nonsynonymous	AA	405	0.399752	0.221595	0.0731055	0.00243612
							EA	1006	0.481199	0.167597	0.0457862	0.000251788
							Meta	1411	0.457821	0.182811	0.0388039	2.4633e-06
ab42 at visit 5	PDZD8	rs35664484	G	10	119043827	Nonsynonymous	AA	405	0.0271605	-0.990612	0.221155	7.49007e-06
ab42 at visit 5	RRP12	rs6584122	C	10	99129230	Synonymous	AA	405	0.181481	0.168635	0.0922388	0.0675135
							EA	1006	0.120361	0.283675	0.0679217	2.96022e-05
							Meta	1411	0.137905	0.243228	0.0546931	8.70214e-06
ab42:ab40 ratio at visit 3	CACNA2D4	rs202022529	G	12	1909545	Intronic	AA	370	0.0108108	1.65493	0.366664	6.37744e-06
ab42:ab40 ratio at visit 5	ADGRF5	rs678312	A	6	46856100	Synonymous	AA	399	0.938596	0.168995	0.148454	0.254969
							EA	995	0.878392	0.300222	0.0670196	7.47776e-06
							Meta	1394	0.895624	0.278005	0.0610834	5.33321e-06

## Sheet: S6 Table
S6 Table: ITPRIP Variants Contributing to the T5 Test of the ab42:ab40 Ratio at Visit 3 Using ARIC Participants With Exome Sequence
Analysis Group	chr	Position	SNV	Alternate Allele	Coded Allele	Functional region	N	CAF	b	se (b)	P-value
AA	10	106074540	rs200923513	C	T	nonsynonymous	370	0.00135135	-0.456569	1.0117	0.65178
AA	10	106074893	rs572094372	G	A	nonsynonymous	370	0.00135135	-2.9281	1.00944	0.0037231
AA	10	106074920	rs139815130	G	A	nonsynonymous	370	0.00675676	0.245611	0.459648	0.593102
AA	10	106075023	rs776290130	C	T	nonsynonymous	370	0.00135135	0.495022	1.03497	0.63244
AA	10	106075130	rs145386193	C	A	nonsynonymous	370	0.0486486	-0.100141	0.172082	0.560607
AA	10	106075458	rs138641962	C	T/G	nonsynonymous	370	0.00135501	1.76406	1.01226	0.0813885
AA	10	106075485	rs530938921	C	T	nonsynonymous	370	0.00135135	1.05175	1.01172	0.298542
AA	10	106075733	chr10:106075733	T	A	nonsynonymous	370	0.00135135	-2.39766	1.02986	0.0199044
EA	10	106074531	rs759433930	C	T	nonsynonymous	945	0.0005291	1.71497	1.00381	0.0875519
EA	10	106075269	rs151176986	G	A	nonsynonymous	945	0.0021164	1.87805	0.502018	0.000183284
EA	10	106075482	rs149304347	C	T	nonsynonymous	945	0.000529661	0.247139	1.01786	0.808159
EA	10	106075500	rs114174365	G	A	nonsynonymous	945	0.00687831	0.893902	0.27989	0.00140432
EA	10	106075607	chr10:106075607	G	A	nonsynonymous	945	0.0005291	1.3391	1.00071	0.180848

## Sheet: S7 Table
S7 Table: PLIN2 Variants Contributing to the T5 Test of the ab42:ab40 Ratio at Visit 3 Using ARIC Participants With Exome Sequence
Analysis Group	chr	Position	SNV	Alternate Allele	Coded Allele	Functional region	N	CAF	b	se (b)	P-value
AA	9	19116269	rs141699649	G	A	stopgain	370	0.00135135	1.3176	1.01097	0.192472
AA	9	19118375	rs140800385	C	T	nonsynonymous	370	0.00135135	-0.368563	1.0083	0.714717
AA	9	19119674	rs35568725	A	G	nonsynonymous	370	0.00540541	-0.238449	0.51928	0.646097
AA	9	19120980	rs78408401	C	G	nonsynonymous	370	0.0108108	-0.334959	0.363546	0.35686
AA	9	19123594	rs140787521	C	T	nonsynonymous	370	0.00135135	-0.936747	1.00955	0.353469
AA	9	19126307	rs142216441	T	C	nonsynonymous	370	0.00405405	0.375666	0.582892	0.51926
EA	9	19116420	rs769914967	T	G	nonsynonymous	945	0.0005291	-1.78481	1.00332	0.0752558
EA	9	19116484	rs144179472	T	C	nonsynonymous	945	0.0015873	-0.785601	0.581855	0.176962
EA	9	19116617	rs183420763	G	A	nonsynonymous	945	0.0005291	-1.97285	1.00455	0.0495404
EA	9	19119747	rs761054696	C	A/G	nonsynonymous	945	0.0005291	-1.48597	1.00615	0.139707
EA	9	19120920	chr9:19120920	G	C	nonsynonymous	945	0.0005291	-0.66515	1.00024	0.506056
EA	9	19120947	rs754853483	C	T	nonsynonymous	945	0.0005291	-1.52636	1.00293	0.128032
EA	9	19126124	rs149124591	G	C	nonsynonymous	945	0.0047619	-1.05262	0.336031	0.00173326
EA-included only in the cross-race meta-analysis because the pooled minor allele frequency was <0.05	9	19119674	rs35568725	A	G	nonsynonymous	945	0.0587	-0.23	0.1	0.02

## Sheet: S8 Table
S8 Table: TSPAN18 Variants Contributing to the T5 Test of the ab42:ab40 Ratio at Visit 3 Using ARIC Participants With Exome Sequence
Analysis Group	chr	Position	SNV	Alternate Allele	Coded Allele	Functional region	N	CAF	b	se (b)	P-value
AA	11	44931308	rs34282417	C	T	nonsynonymous	370	0.00681199	1.12004	0.460352	0.01
AA	11	44950703	rs138778813	A	G	nonsynonymous	370	0.00136986	0.432567	1.01615	0.670333
EA	11	44931397	rs144761619	G	A	nonsynonymous	945	0.000529661	0.486238	1.0058	0.628786
EA	11	44940786	chr11:44940786	A	G	nonsynonymous	945	0.0005291	1.97511	1.00521	0.05
EA	11	44940819	rs201625013	G	A	nonsynonymous	945	0.0005291	0.482361	1.00262	0.630444
EA	11	44941477	chr11:44941477	C	T	nonsynonymous	945	0.0005291	-0.0357765	1.00269	0.971537
EA	11	44950703	rs138778813	A	G	nonsynonymous	945	0.00544662	1.31066	0.318989	3.97724e-05
Meta-overlapping AA and EA	11	44950703	rs138778813	A	G	nonsynonymous	1315	0.00429955	1.23189	0.304346	5.17286e-05

## Sheet: S9 Table
S9 Table: NCOA1 Variants Contributing to the SKAT Test of the ab42:ab40 Ratio at Visit 3 Using ARIC Participants With Exome Sequence
Analysis Group	chr	Position	SNV	Alternate Allele	Coded Allele	Functional region	N	CAF	b	se (b)	P-value
AA	2	24929906	rs763934574	A	G	nonsynonymous	370	0.00135135	-0.415598	1.0314	0.686988
AA	2	24933866	rs754888017	G	A	nonsynonymous	370	0.0027027	-0.572871	0.71998	0.42622
AA	2	24964785	rs759216369	C	T	nonsynonymous	370	0.00135135	0.428665	1.03523	0.678817
AA	2	24974856	rs56099330	G	A	nonsynonymous	370	0.00135135	-1.28198	1.01835	0.208073
AA	2	24974958	rs1804645	C	T	nonsynonymous	370	0.00810811	2.09901	0.426412	8.54427e-07
EA	2	24881559	rs745701447	G	A	nonsynonymous	945	0.0005291	1.88527	1.00338	0.0602568
EA	2	24881574	rs768164916	G	A	nonsynonymous	945	0.0005291	-0.675872	0.999859	0.499062
EA	2	24914424	rs758559352	C	T	nonsynonymous	945	0.000529661	-0.0612298	1.00746	0.951537
EA	2	24929754	rs553751395	A	G	nonsynonymous	945	0.000531915	0.670868	1.00429	0.50413
EA	2	24929894	rs144856306	G	A	nonsynonymous	945	0.0005291	1.93277	1.00068	0.0534256
EA	2	24929979	chr2:24929979	G	T	nonsynonymous	945	0.0005291	0.975864	1.0012	0.329714
EA	2	24930055	rs142018995	A	T	nonsynonymous	945	0.0015873	0.76049	0.578528	0.188669
EA	2	24933824	chr2:24933824	G	T	nonsynonymous	945	0.000530223	-1.27665	1.0044	0.203707
EA	2	24933950	rs145705009	G	A	nonsynonymous	945	0.0005291	-0.670711	1.00299	0.50368
EA	2	24951335	rs372362335	A	G	nonsynonymous	945	0.000529661	-0.728285	1.0025	0.46755
EA	2	24964708	rs181034772	A	G	nonsynonymous	945	0.0005291	-0.183058	1.00033	0.8548
EA	2	24974875	rs375021050	A	G	nonsynonymous	945	0.0005291	-0.0444828	1.00351	0.964644
EA	2	24974958	rs1804645	C	T	nonsynonymous	945	0.0365854	-0.212065	0.121964	0.0820797
EA	2	24980955	rs150066931	A	G	nonsynonymous	945	0.0005291	1.53947	1.00065	0.123936
EA	2	24985556	rs148719445	A	C	nonsynonymous	945	0.0005291	-0.670711	1.00299	0.50368
Meta-Overlapping AA and EA	2	24974958	rs1804645	C	T	nonsynonymous	1315	0.0285728	-0.0372932	0.117262	0.750459

## Sheet: S10 Table
S10 Table: NT5C3B Variants Contributing to the SKAT Test of the Fold-change in ab42 Using ARIC Participants With Exome Sequence
Analysis Group	chr	Position	SNV	Alternate Allele	Coded Allele	Functional region	N	CAF	b	se (b)	P-value
AA	17	39985065	chr17:39985065:T:TA	T	TA	frameshift-insertion	364	0.00138889	1.80738	0.999179	0.0704718
AA	17	39991330	chr17:39991330	G	A	nonsynonymous	364	0.00137363	-0.282848	1.01993	0.781533
AA	17	39992185	rs141466769	C	G	nonsynonymous	364	0.00137741	-2.0108	0.998583	0.0440464
AA	17	39992199	rs138262483	A	G	nonsynonymous	364	0.00550964	2.49523	0.509517	9.71835e-07
EA	17	39981890	rs139142062	C	T	nonsynonymous	941	0.000532481	0.706879	1.01329	0.48542
EA	17	39983734	rs142963448	C	T	nonsynonymous	941	0.0010627	-0.129659	0.733908	0.859768
EA	17	39985071	rs140187022	C	T	nonsynonymous	941	0.00159405	0.0724136	0.579648	0.900581
EA	17	39988681	rs544593916	G	A	nonsynonymous	941	0.00053135	0.804188	1.00007	0.421321
EA	17	39992187	rs781844116	G	A	nonsynonymous	941	0.00107296	-0.620368	0.714156	0.385026

[truncated: 16 more sheets: S11 Table, S12 Table, S13 Table, S14 Table, S15 Table, S16 Table, S17 Table, S18 Table, S19 Table, S20 Table, S21 Table, S22 Table, S23 Table, S24 Table, S25 Table, S26 Table]
