# Supplementary material for: Whole exome sequence-based association analyses of plasma amyloid-β in African and European Americans; the Atherosclerosis Risk in Communities-Neurocognitive Study
Source: PLoS One. 2017 Jul 13;12(7):e0180046. doi: 10.1371/journal.pone.0180046 (PMC5509141; doi:10.1371/journal.pone.0180046)
Supplement: S24 Table — (XLSX) [file pone.0180046.s031.xlsx]

## Sheet: S24 Table
S24 Table: KLKB1 and F12 Single-Variant Tests Stratified by APOE e4 Carrier Status; ARIC Participants With Exome Sequence
Trait	Gene	SNV Rs Number	Coded Allele	Chr	Position (in basepairs)	Functional Region	Analysis	APOE e4 Carriers					Non APOE e4 Carriers
								N	CAF	b	se(b)	p-value	N	CAF	b	se(b)	p-value
ab42 at visit 3	KLKB1	rs3733402	A	4	187158034	Nonsynonymous	AA	179	0.74	-0.152608	0.113653	0.1656	227	0.72	-0.184124	0.113521	0.0966
							EA	333	0.5	-0.332222	0.0757188	1.06308e-05	673	0.52	-0.227901	0.0537139	2.11407e-05
							Meta	512	0.58	-0.277	0.063	1.1e-05	900	0.57	-0.22	0.0485531	5.9284e-06
ab42 at visit 3	F12	rs1801020	G	5	176836532	UTR5	AA	178	0.53	-0.270487	0.111871	0.0131	227	0.59	-0.293922	0.0916812	0.0011
							EA	320	0.76	-0.317812	0.0845513	0.000151586	650	0.76	-0.150539	0.0633134	0.0166
							Meta	498	0.68	-0.3	0.067	8.33e-06	877	0.72	-0.197	0.0520978	0.000157939
Fold-change in ab42	KLKB1	rs3733402	A	4	187158034	Nonsynonymous	AA	159	0.72	0.110215	0.122617	0.3505	205	0.7	0.16651	0.117558	0.1454
							EA	302	0.48	0.296335	0.080383	0.000199974	638	0.51	0.252962	0.0556254	5.27054e-06
							Meta	461	0.56	0.24	0.067	0.000349	843	0.56	0.237147	0.0502807	2.39991e-06
Note: Chr=Chromosome; N=Sample size; CAF=Coded allele frequency; b=Effect of each copy of the coded allele on the trait; se(b)=Standard error of the effect of each copy of the coded allele on the trait. The total number of participants for each trait-variant combination may differ from the primary analysis. The sensitivity analyses were restricted to individuals with non-missing genotype and phen…
