# Supplementary material for: Whole exome sequence-based association analyses of plasma amyloid-β in African and European Americans; the Atherosclerosis Risk in Communities-Neurocognitive Study
Source: PLoS One. 2017 Jul 13;12(7):e0180046. doi: 10.1371/journal.pone.0180046 (PMC5509141; doi:10.1371/journal.pone.0180046)
Supplement: S25 Table — (XLSX) [file pone.0180046.s032.xlsx]

## Sheet: S25 Table
S25 Table: KLKB1 and F12 Single-Variant Tests Stratified by Visit 5 Cognitive Status; ARIC Participants With Exome Sequence
Trait	Gene	SNV Rs Number	Coded Allele	Chr	Position (in basepairs)	Functional Region	Analysis	Cognitively impaired					Cognitively normal
								N	CAF	b	se(b)	p-value	N	CAF	b	se(b)	p-value
ab42 at visit 3	KLKB1	rs3733402	A	4	187158034	Nonsynonymous	AA	224	0.714286	-0.187358	0.107977	0.0755	178	0.744382	-0.171266	0.127437	0.165171
							EA	487	0.49076	-0.319377	0.0635815	5.15395e-07	518	0.528958	-0.211695	0.0595989	0.000354599
							Meta	711	0.56	-0.285387	0.0547886	1.89989e-07	696	0.58	-0.204439	0.0539867	0.000152575
ab42 at visit 3	F12	rs1801020	G	5	176836532	UTR5	AA	223	0.576233	-0.312271	0.097838	0.00118438	178	0.547753	-0.244348	0.101796	0.0137229
							EA	470	0.776596	-0.218369	0.075114	0.00337275	499	0.749499	-0.158813	0.06911	0.0203495
							Meta	693	0.72	-0.253191	0.0595801	2.14156e-05	677	0.7	-0.185799	0.057178	0.00115616
Fold-change in ab42	KLKB1	rs3733402	A	4	187158034	Nonsynonymous	AA	197	0.69797	0.263977	0.112986	0.0166904	163	0.726994	0.0648374	0.132085	0.6102
							EA	459	0.48	0.271353	0.066555	4.243e-05	480	0.521	0.264793	0.0626218	2.21303e-05
							Meta	656	0.55	0.269453	0.0573454	2.61729e-06	643	0.57	0.228097	0.0565846	5.55213e-05
Note: Chr=Chromosome; N=Sample size; CAF=Coded allele frequency; b=Effect of each copy of the coded allele on the trait; se(b)=Standard error of the effect of each copy of the coded allele on the trait. The total number of participants for each trait-variant combination may differ from the primary analysis. The sensitivity analyses were restricted to individuals with non-missing genotype and phen…
