# Supplementary material for: Whole exome sequence-based association analyses of plasma amyloid-β in African and European Americans; the Atherosclerosis Risk in Communities-Neurocognitive Study
Source: PLoS One. 2017 Jul 13;12(7):e0180046. doi: 10.1371/journal.pone.0180046 (PMC5509141; doi:10.1371/journal.pone.0180046)
Supplement: S26 Table — (XLSX) [file pone.0180046.s033.xlsx]

## Sheet: S26 Table
S26 Table: Significant T1 Burden Tests Using ARIC Participants With Exome Sequence
Test	Trait	Gene	Chr	Analysis Group	ARIC Discovery
					N	MAC	# SNPs	b	se(b)	p-value
T1	ab42:ab40 ratio at visit 3	ITPRIP	10	AA	370	11	7	-0.12	0.31	0.71
				EA	945	20	5	1.13	0.23	5.4e-07
				Meta	1315	31	12	0.7	0.18	0.000127
		PLIN2	9	AA	370	10	5	0.02	0.32	0.94
				EA	945	17	7	-1.15	0.25	2.94e-06
				Meta	1315	31a	12a	-0.69	0.18	0.000172
		TSPAN18	11	AA	370	6	2	1	0.42	0.02
				EA	945	14	5	1.15	0.27	2.04e-05
				Meta	1315	20	6	1.11	0.23	1.08e-06
NOTE: We conducted exome-wide T1 tests restricting to functional variants with MAF ≤ 0.01. a In the AA-specific analysis, there were 5 variants (including rs35568725) that contributed to the T1 test of PLIN2. In the meta-analysis, rs35568725 no longer has a pooled minor allele frequency less than 0.01 and was dropped. However, another variant (rs78408401) had a minor allele frequency<0.01 when po…
